# Supplementary material for: Non-visual photoreceptive brain specification in sea urchin larvae
Source: Nat Commun. 2025 Nov 19;16:10054. doi: 10.1038/s41467-025-65628-9 (PMC12630818; doi:10.1038/s41467-025-65628-9)
Supplement: Supplementary file 6 — Source Data [file 41467_2025_65628_MOESM6_ESM.xlsx]

## Sheet: Fig. 1i-k
Fig. 1i-k
Number of dorsal serotonergic neurons per larva
Time of post-fertilization (hours)	36h	42h	48h
	0	0	0
	0	0	1
	0	0	2
	0	0	0
	0	1	1
	0	0	1
	0	0	1
	0	1	3
	0	0	1
	0	0	1
	0	1	2
	0	1	2
	0	1	0
	0	0	0
	0	0	0
	0	0	2
	0	1	1
	0	1	1
	0	1	0
	0	0	1
	0	0	1
	0	3	1
	0	2	2
	0	0	0
	0	0	2
	0	0	1
	0	1	1
	0	0	2
	0	2	1
	0	0	3
	0	0	3
	0	0	4
	0	1	2
	0	0	1
	0	2	1
	0	2	2
	0	0	1
	0	0	2
	0	0	3
	0	1	4
	0	1	2
	0	1	2
	0	1	2
	0	0	1
	0	0	2
	0	1	1
	0	0	2
	0	0	2
	0	0	2
	0	0	2
	0	0	1
	0	2	2
	0	0	2
	0	2	2
	0	0	2
	0	0	2
	0	1	2
	0	3	1
	0	0	2
	0	3	2
	0	2	1
	0	0	0
	0	1	1
	0	2
	0	1
	0	1
	0	0
	0	0
	0	1
	0	0
	0	0
	0	0
	0	1
	0	0
	0	1
	0	0
	0	0
	0	1
	0	0
	0	0
	0	0
	0	2
	0	1
	0	0
	0	0
	0	0
	0	0
	0	1
	0	1
	0	0
	0	3
	0	2
	0	0
	0	0
	0	0
	0	0
	0	1
	0	0
	0	1
	0	0
	0	1
	0	1
	0	0
	1	0
	2	0
	0	1
	0	1
	0	1
	0	1
	0	0
	0	0
	0	0
	0	0
	0	0
	0	0
	0	1
	0	2
	0	0
	0	1
	0	1
	0	1
	0	0
	0	0
	0	1
	0	0
	0	1
	0
	0
	0
	0
	0
	0
	0
	0
	0
	0
Average	0.0220588	0.587302	1.50794
Total number of larvae	136	126	63
Number of larvae with dorsal serotonergic neurons	2	55	55
Percentage of dorsal serotonergic neurons-positive larvae (%)	1.47059	43.6508	87.3016

## Sheet: Fig. 2b, j
Fig. 2b, j
Number of z167-positive cells per larva
Time of post-fertilization (hours)	30 h	54 h
	0	6
	0	3
	0	3
	0	3
	0	4
	0	4
	0	3
	0	3
	0	2
	0	4
	0	5
	0	3
	0	2
	0	5
	0	2
	0	2
	0	2
	0	4
	0	2
	0	4
	0	3
	0	2
	0	2
	0	1
	0	2
	0	2
	0	2
	0	2
	0	4
	0	3
	0	4
	0	5
	0	3
	0	6
	0	3
	0	2
	0	3
	0	2
	0	2
	0
	0
	0
	0
	0
	0
	0
	0
	0
	0
	0
	0
	0
	0
	0
	0
	0
	0
	0
	0
	0
	0
	0
	0
	0
	0
	0
	1
	1
	1
	1
	1
	1
	1
	1
	1
	1
	1
	1
	1
	1
	1
	1
	1
	1
	1
	1
	1
	1
	1
	2
	2
	2
	2
	2
	2
	2
	2
	2
	2
	2
	2
	4
	5
	0
	1
	0
	0
	0
	3
	0
	0
	1
	2
	2
	0
	0
	0
	1
	0
	1
	0
	0
	0
	0
	0
	0
	1
	1
	1
	0
	0
	0
	1
	1
	0
	0
	0
	2
	0
	0
	1
	0
	0
	0
	0
	0
	0
	1
	2
	1
	0
	2
	1
	0
	0
	0
	2
	1
	0
	2
	0
	0
	0
	3
	2
	1
	1
	2
	0
	0
	0
	1
	0
	0
	0
	0
	1
	0
	0
	0
	1
	3
	1
	1
	2
	1
	2
	3
	2
	2
	3
	2
	2
	2
	3
	3
	1
	0
	1
	3
	3
	3
	1
Average	0.704433	3.05128
Total number of larvae	203	39
Number of larvae with z167 positive-cells	88	39
Percentage of z167-positive larvae (%)	43.3498	100

## Sheet: Fig. 2i, j
Fig. 2i, j
Number of tph-positive cells in dorsal serotonergic neurons (tph+ / z167+)
Time of post-fertilization		48h			54h
Batch number	Batch-1	Batch-2	Batch-3	Batch-1	Batch-2	Batch-3
	2	3	0	0	0	0
	2	3	2	0	0	1
	2	0	1	2	1	1
	1	1	3	0	1	1
	2	3	3	0	0	2
	1	1	1	0	0	1
	1	2	2	0	0	0
	2	1		2	0	2
	3	2		0	0	2
	1	1		0	1	1
	2	1			0	2
	2	2			1	0
	2	0			0	1
	3	2			0	0
	0	1				2
	0	2
	0	2
	0	2
	1	4
	0	2
	1	3
	0	1
	0	2
	0	1
	1	1
	0	3
	4	2
	1
	1
	0
	2
	1
	0
	1
	0
	3
	2
	2
	2
	3
	0
	1
	0
	0
	2
	1
	0
	0
	1
	1
	1
	0
	0
Average	1.09434	1.77778	1.71429	0.4	0.285714	1.06667
Total number of larvae	53	27	7	10	14	15
Average of batches ± SEM	1.53 ± 0.22			0.58 ± 0.24

## Sheet: Fig. 4e
Fig. 4e
z167 cis-Venus-signaling reagion
Batch number	Batch-1	Batch-2	Batch-3	Batch-4	Batch-5	Total	Parcentage (%)
Anterior ectoderm	19	21	7	7	15	69	17.1642
Other ectoderms	0	4	1	1	2	8	1.99005
Mesoderm	0	4	0	2	3	9	2.23881
No signal	112	58	36	33	77	316	78.607
Total number of larvae	131	87	44	43	97	402

## Sheet: Fig. 4g
Fig. 4g
Numeber of cells between anterior serotonergic neuron and dorsal serotonergic neuron
Time of post-fertilization	36h	42h	48h	54h
	2	2	2	2
	1	2	3	0
	2	2	2	2
	2	1	1	0
	1	1	2	0
	2	4	2	0
	2	1	1	1
	2	1	2	0
	1	0	3	0
	1	1	1	0
	3	3	2	4
	3	3	2	2
	5	3	2	0
	2	3	3	2
	1	1	2	1
	2	2	4	1
	3	2	0	1
	1	4	2	2
	2	3	1	0
	2	2	3	2
	3	3	2	3
	6	1	2	1
	4	4	2	1
	2	4	1	1
	2	2	2	1
	2	3	0	0
	2	2	2	1
	2	3	3	0
	2	2	3	0
	4	3	3	0
	4	2	1	0
	4	2	2	0
	4	1	3	1
	2	1	2	3
	2	2	4	0
	2	3	0	1
	5	4	2	0
	5	4	1	0
	3	1	3	0
	3	4	4	0
	4	2	6	1
	2	3	4	0
	3	2	3	0
	3	3	3	0
	3	1	4	0
	2	1	3	1
	1	2	2	1
	2	2	2	0
	2	2	2	1
	2	4	2	0
	3	4	4	0
	3	1	2	1
	3	2	1
	2	2	1
	2	4	2
	2	3	2
		3	2
		3	3
		2	1
		2	2
		3	1
		3	1
		3	3
		3	2
		3	2
			1
			1
			3
			3
			1
			2
			0
			1
			0
			1
			0
			1
			0
			1
			0
			0
Average	2.53571	2.38462	1.93827	0.730769
SEM	0.150679	0.127272	0.130698	0.132032
Total number	56	65	81	52

## Sheet: Fig. 5c
Fig. 5c
Floating rates
Batch number	Batch-1	Batch-2	Batch-3	Batch-4	Batch-5	Average	SEM
Control-dark	100	96.9697	88.8889	93.8776	100	95.9472	2.09761
Control-light	15.7895	53.6585	39.2157	18.75	46	34.6827	7.4817
Opn5-MO1-dark	100	94.7368	95.4545	95.8333	96.5517	96.5153	0.919175
Opn5-MO1-light	85.4167	89.6552	100	55.5556	97.9167	85.7088	7.99421

## Sheet: Supplementary Fig. 6m, p, s
Supplementary Fig. 6m, p, s
Average number of ebf3-positive cells per larvae
Batch number	Batch-1	Batch-2	Batch-3	Batch-4	Average	SEM
gly	4.09091	3.73684	3.86957	4.125	3.95558	0.0923137
sna-MO1	4.05556	2.86364	2.34146	3.25	3.12766	0.360991
sna-MO2	3.25	3.65	3.25926	3.63636	3.44891	0.112216
Average number of z167-positive cells per larvae
Batch number	Batch-1	Batch-2	Batch-3	Batch-4	Average	SEM
gly	2.63636	2.76316	2.47826	2.6875	2.64132	0.0602702
sna-MO1	0.722222	1.95455	0	1.25	0.981692	0.413267
sna-MO2	0.5	2.65	2.14815	2.54545	1.9609	0.49882

## Sheet: Supplementary Fig. 6n, q, t
Supplementary Fig. 6n, q, t
Rate of larvae with dorsal serotonergic neurons
	Number of larvae with dorsal serotonegic neurons	Total number of larvae	Rate of larvae with dorsal serotonergic neurons
gly	40	40	100
sna-MO1	9	32	28.125
sna-MO2	23	28	82.1429

## Sheet: Supplementary Fig. 7b
Supplementary Fig. 7b
Floating rates
Batch number	Batch-1	Batch-2	Batch-3	Batch-4	Batch-5	Average	SEM
control-dark	96.4286	100	100	100	100	99.2857	0.714286
control-light	15.7895	12.8205	13.4615	17.3913	38.8889	19.6703	4.87379
Opn5-MO2-dark	100	71.4286	100	100	81.25	90.5357	6.00011
Opn5-MO2-light	64.2857	73.3333	42	46.1538	80	61.1546	7.43369
